# Supplementary material for: Excessive Supraventricular Ectopic Activity and the Risk of Atrial Fibrillation and Stroke: A Systematic Review and Meta-Analysis
Source: J Cardiovasc Dev Dis. 2022 Dec 15;9(12):461. doi: 10.3390/jcdd9120461 (PMC9784080; doi:10.3390/jcdd9120461)
Supplement: Supplementary file 1 [file jcdd-09-00461-s001.zip]

Archive with 1 entries (1 files):
- jcdd-2083955-supplementary.pdf
